# Supplementary material for: Identification of ferroptosis and drug resistance related hub genes to predict the prognosis in Hepatocellular Carcinoma
Source: Sci Rep. 2023 May 29;13:8681. doi: 10.1038/s41598-023-35796-z (PMC10227089; doi:10.1038/s41598-023-35796-z)
Supplement: Supplementary file 1 — Supplementary Information. [file 41598_2023_35796_MOESM1_ESM.zip]

Archive with 17 entries (14 files):
- supplementary information/
- supplementary information/Supplementary Data Sheets/
- supplementary information/Supplementary Data Sheets/Supplementary Data Sheet S1.csv
- supplementary information/Supplementary Data Sheets/Supplementary Data Sheet S2.csv
- supplementary information/Supplementary Data Sheets/Supplementary Data Sheet S3.csv
- supplementary information/Supplementary Data Sheets/Supplementary Data Sheet S4.csv
- supplementary information/Supplementary Data Sheets/Supplementary Data Sheet S5.csv
- supplementary information/Supplementary Data Sheets/Supplementary Data Sheet S6.csv
- supplementary information/Supplementary Data Sheets/Supplementary Data Sheet S7.csv
- supplementary information/supplementary materials..docx
- supplementary information/Supplementary Tables/
- supplementary information/Supplementary Tables/GO_KEGG enrichment analysis results.xlsx
- supplementary information/Supplementary Tables/Supplementary Table S1.XLSX
- supplementary information/Supplementary Tables/Supplementary Table S2.docx
- supplementary information/Supplementary Tables/Supplementary Table S3.docx
- supplementary information/Supplementary Tables/Supplementary Table S4.docx
- supplementary information/Supplementary Tables/Supplementary Table S5.docx
