# Supplementary material for: Identification of ferroptosis and drug resistance related hub genes to predict the prognosis in Hepatocellular Carcinoma
Source: Sci Rep. 2023 May 29;13:8681. doi: 10.1038/s41598-023-35796-z (PMC10227089; doi:10.1038/s41598-023-35796-z)
Supplement: Supplementary file 1 — Supplementary Information. [file 41598_2023_35796_MOESM1_ESM.zip › supplementary information/Supplementary Data Sheets/Supplementary Data Sheet S1.csv]

"Ferroptosis"&"drug resistant"genes
UFM1
FANCI
HMGB1
DHFR
TOP2A
BIRC5
GSTP1
VEGFA
HIF1A
PIK3CA
CXCR4
KIT
MMP2
TUBB
AIFM2
GPX4
SLC7A11
TP53
ACSL4
TFRC
NCOA4
HMOX1
ALOX15
IREB2
HSPB1
FTH1
CBS
ACSL3
SAT1
CISD1
AKR1C3
AKR1C2
STEAP3
AKR1C1
GCLC
