# Supplementary material for: Identification of ferroptosis and drug resistance related hub genes to predict the prognosis in Hepatocellular Carcinoma
Source: Sci Rep. 2023 May 29;13:8681. doi: 10.1038/s41598-023-35796-z (PMC10227089; doi:10.1038/s41598-023-35796-z)
Supplement: Supplementary file 1 — Supplementary Information. [file 41598_2023_35796_MOESM1_ESM.zip › supplementary information/Supplementary Data Sheets/Supplementary Data Sheet S2.csv]

gene_id
TNFRSF18
TNFRSF4
TNFRSF14
TNFRSF25
TNFRSF9
TNFRSF8
VTCN1
CD160
CD48
CD244
TNFSF18
TNFSF4
CD28
CTLA4
ICOS
HHLA2
PDCD1
CD200
BTLA
CD200R1
TIGIT
CD80
CD86
HAVCR2
IDO1
IDO2
CD274
TNFSF15
NRP1
CD44
CD27
LAG3
CD276
LGALS9
TMIGD2
TNFSF9
CD70
TNFSF14
LAIR1
KIR3DL1
CD40
ICOSLG
ADORA2A
CD40LG
