# Supplementary material for: Identification of ferroptosis and drug resistance related hub genes to predict the prognosis in Hepatocellular Carcinoma
Source: Sci Rep. 2023 May 29;13:8681. doi: 10.1038/s41598-023-35796-z (PMC10227089; doi:10.1038/s41598-023-35796-z)
Supplement: Supplementary file 1 — Supplementary Information. [file 41598_2023_35796_MOESM1_ESM.zip › supplementary information/Supplementary Data Sheets/Supplementary Data Sheet S4.csv]

node1	node2
hsa-miR-217	HIF1A
hsa-miR-375	ACSL3
hsa-miR-16-5p	BIRC5
hsa-miR-16-5p	FTH1
hsa-miR-17-5p	HIF1A
hsa-miR-18a-5p	HIF1A
hsa-miR-21-5p	TOP2A
hsa-miR-21-5p	VEGFA
hsa-miR-26a-5p	ACSL3
hsa-miR-26b-5p	ACSL3
hsa-miR-26b-5p	FTH1
hsa-miR-27a-3p	HIF1A
hsa-miR-29a-3p	VEGFA
hsa-miR-93-5p	HIF1A
hsa-miR-101-3p	BIRC5
hsa-miR-101-3p	VEGFA
hsa-miR-29b-3p	VEGFA
hsa-miR-107	HIF1A
hsa-miR-199a-3p	VEGFA
hsa-miR-10a-5p	BIRC5
hsa-miR-34a-5p	BIRC5
hsa-miR-203a-3p	BIRC5
hsa-miR-210-3p	HIF1A
hsa-miR-218-5p	BIRC5
hsa-miR-218-5p	TOP2A
hsa-miR-221-3p	ACSL3
hsa-miR-200b-3p	VEGFA
hsa-miR-1-3p	VEGFA
hsa-miR-15b-5p	VEGFA
hsa-miR-138-5p	HIF1A
hsa-miR-142-5p	HIF1A
hsa-miR-9-5p	VEGFA
hsa-miR-125a-5p	VEGFA
hsa-miR-126-5p	VEGFA
hsa-miR-134-5p	VEGFA
hsa-miR-149-5p	BIRC5
hsa-miR-150-5p	VEGFA
hsa-miR-185-5p	VEGFA
hsa-miR-186-5p	HIF1A
hsa-miR-186-5p	VEGFA
hsa-miR-195-5p	BIRC5
hsa-miR-195-5p	VEGFA
hsa-miR-200c-3p	VEGFA
hsa-miR-155-5p	HIF1A
hsa-miR-29c-3p	VEGFA
hsa-miR-361-5p	VEGFA
hsa-miR-378a-3p	VEGFA
hsa-miR-135b-5p	BIRC5
hsa-miR-338-3p	HIF1A
hsa-miR-335-5p	ACSL3
hsa-miR-335-5p	BIRC5
hsa-miR-335-5p	VEGFA
hsa-miR-423-3p	VEGFA
hsa-miR-424-5p	HIF1A
hsa-miR-424-5p	VEGFA
hsa-miR-429	HIF1A
hsa-miR-494-3p	HIF1A
hsa-miR-193b-3p	TOP2A
hsa-miR-497-5p	BIRC5
hsa-miR-497-5p	VEGFA
hsa-miR-503-5p	VEGFA
hsa-miR-542-3p	BIRC5
hsa-miR-26a-1-3p	ACSL3
hsa-miR-141-5p	VEGFA
hsa-miR-34b-3p	VEGFA
hsa-miR-377-5p	ACSL3
hsa-miR-625-3p	HIF1A
hsa-miR-708-5p	BIRC5
hsa-miR-374b-3p	VEGFA
hsa-miR-2682-5p	HIF1A
hsa-miR-4487	HIF1A
hsa-miR-4524a-5p	VEGFA
hsa-miR-5581-5p	BIRC5
hsa-miR-5682	VEGFA
hsa-miR-1277-5p	VEGFA
