# Supplementary material for: Identification of ferroptosis and drug resistance related hub genes to predict the prognosis in Hepatocellular Carcinoma
Source: Sci Rep. 2023 May 29;13:8681. doi: 10.1038/s41598-023-35796-z (PMC10227089; doi:10.1038/s41598-023-35796-z)
Supplement: Supplementary file 1 — Supplementary Information. [file 41598_2023_35796_MOESM1_ESM.zip › supplementary information/Supplementary Data Sheets/Supplementary Data Sheet S5.csv]

node1	node2
ACSL3	CSTF2T
ACSL3	DDX54
ACSL3	DGCR8
ACSL3	ELAVL1
ACSL3	FMR1
ACSL3	FUS
ACSL3	HNRNPA1
ACSL3	HNRNPC
ACSL3	HNRNPK
ACSL3	HNRNPM
ACSL3	IGF2BP1
ACSL3	IGF2BP2
ACSL3	IGF2BP3
ACSL3	LIN28B
ACSL3	MOV10
ACSL3	RBFOX2
ACSL3	SRSF1
ACSL3	TAF15
ACSL3	TARDBP
ACSL3	U2AF2
ACSL3	YTHDC1
BIRC5	CSTF2T
BIRC5	DDX54
BIRC5	DGCR8
BIRC5	ELAVL1
BIRC5	FMR1
BIRC5	HNRNPA1
BIRC5	HNRNPC
BIRC5	HNRNPM
BIRC5	IGF2BP1
BIRC5	IGF2BP2
BIRC5	IGF2BP3
BIRC5	LIN28B
BIRC5	MOV10
BIRC5	RBFOX2
BIRC5	SRSF1
BIRC5	TAF15
BIRC5	TARDBP
BIRC5	U2AF2
FTH1	CSTF2T
FTH1	DDX54
FTH1	DGCR8
FTH1	ELAVL1
FTH1	FMR1
FTH1	FUS
FTH1	HNRNPA1
FTH1	HNRNPA2B1
FTH1	HNRNPC
FTH1	IGF2BP1
FTH1	IGF2BP2
FTH1	IGF2BP3
FTH1	MOV10
FTH1	RBFOX2
FTH1	SRSF1
FTH1	TAF15
FTH1	TARDBP
FTH1	U2AF2
FTH1	YTHDC1
HIF1A	CSTF2T
HIF1A	DDX54
HIF1A	DGCR8
HIF1A	ELAVL1
HIF1A	FMR1
HIF1A	FUS
HIF1A	HNRNPA1
HIF1A	HNRNPC
HIF1A	HNRNPK
HIF1A	HNRNPM
HIF1A	IGF2BP1
HIF1A	IGF2BP2
HIF1A	IGF2BP3
HIF1A	LIN28B
HIF1A	MOV10
HIF1A	RBFOX2
HIF1A	SRSF1
HIF1A	TAF15
HIF1A	TARDBP
HIF1A	U2AF2
HIF1A	YTHDC1
TOP2A	ALYREF
TOP2A	CSTF2T
TOP2A	DDX54
TOP2A	DGCR8
TOP2A	DHX9
TOP2A	ELAVL1
TOP2A	FMR1
TOP2A	HNRNPA1
TOP2A	HNRNPC
TOP2A	IGF2BP1
TOP2A	IGF2BP2
TOP2A	IGF2BP3
TOP2A	LIN28B
TOP2A	MOV10
TOP2A	RBFOX2
TOP2A	SRSF1
TOP2A	TAF15
TOP2A	TARDBP
TOP2A	U2AF2
TOP2A	YTHDC1
VEGFA	ALYREF
VEGFA	CSTF2T
VEGFA	DDX54
VEGFA	DGCR8
VEGFA	ELAVL1
VEGFA	FMR1
VEGFA	FUS
VEGFA	HNRNPA1
VEGFA	HNRNPC
VEGFA	HNRNPK
VEGFA	HNRNPM
VEGFA	IGF2BP1
VEGFA	IGF2BP2
VEGFA	IGF2BP3
VEGFA	LIN28B
VEGFA	RBFOX2
VEGFA	SRSF1
VEGFA	TAF15
VEGFA	TARDBP
VEGFA	U2AF2
VEGFA	YTHDC1
