# Supplementary material for: Identification of ferroptosis and drug resistance related hub genes to predict the prognosis in Hepatocellular Carcinoma
Source: Sci Rep. 2023 May 29;13:8681. doi: 10.1038/s41598-023-35796-z (PMC10227089; doi:10.1038/s41598-023-35796-z)
Supplement: Supplementary file 1 — Supplementary Information. [file 41598_2023_35796_MOESM1_ESM.zip › supplementary information/Supplementary Data Sheets/Supplementary Data Sheet S6.csv]

node1	node2
ACSL3	E2F1
ACSL3	EP300
ACSL3	MAZ
ACSL3	TFAP2A
BIRC5	E2F6
BIRC5	MYC
BIRC5	RAD21
FTH1	EGR1
FTH1	FOSL1
FTH1	GATA1
FTH1	GATA3
FTH1	JUN
FTH1	JUND
FTH1	NFE2
FTH1	RUNX1T1
FTH1	TBP
FTH1	TCF12
FTH1	TCF3
FTH1	TFAP2C
FTH1	CEBPB
FTH1	CREBBP
HIF1A	ETS1
HIF1A	MAX
HIF1A	MAZ
HIF1A	MXI1
HIF1A	SP1
HIF1A	BHLHE40
HIF1A	BRD2
HIF1A	BRD4
HIF1A	E2F1
VEGFA	ARNT
VEGFA	MYOD1
VEGFA	NR2F2
VEGFA	RAD21
VEGFA	ZBTB7A
VEGFA	ZNF384
