# Supplementary material for: Identification of ferroptosis and drug resistance related hub genes to predict the prognosis in Hepatocellular Carcinoma
Source: Sci Rep. 2023 May 29;13:8681. doi: 10.1038/s41598-023-35796-z (PMC10227089; doi:10.1038/s41598-023-35796-z)
Supplement: Supplementary file 1 — Supplementary Information. [file 41598_2023_35796_MOESM1_ESM.zip › supplementary information/Supplementary Data Sheets/Supplementary Data Sheet S7.csv]

node1	node2
TOP2A	Estradiol
TOP2A	Etoposide
TOP2A	quinone
TOP2A	Cyclosporine
TOP2A	bisphenol A
TOP2A	hydroquinone
TOP2A	pirinixic acid
TOP2A	Benzo(a)pyrene
TOP2A	Progesterone
TOP2A	Doxorubicin
TOP2A	Phenobarbital
BIRC5	Resveratrol
BIRC5	Arsenic Trioxide
BIRC5	Estradiol
BIRC5	Benzo(a)pyrene
BIRC5	Doxorubicin
BIRC5	Quercetin
BIRC5	2-(4-morpholinyl)-8-phenyl-4H-1-benzopyran-4-one
BIRC5	Celecoxib
BIRC5	bisphenol A
BIRC5	sodium arsenite
BIRC5	Cisplatin
BIRC5	Curcumin
BIRC5	Sorafenib
BIRC5	Tretinoin
BIRC5	Cyclosporine
BIRC5	furan
BIRC5	Fluorouracil
BIRC5	Niclosamide
BIRC5	Paclitaxel
BIRC5	Phenobarbital
VEGFA	Oxygen
VEGFA	cobaltous chloride
VEGFA	Resveratrol
VEGFA	sodium arsenite
VEGFA	Tetrachlorodibenzodioxin
VEGFA	Estradiol
VEGFA	Streptozocin
VEGFA	Curcumin
VEGFA	bisphenol A
VEGFA	Arsenic Trioxide
VEGFA	Diethylnitrosamine
VEGFA	Nicotine
VEGFA	Tetradecanoylphorbol Acetate
VEGFA	Benzo(a)pyrene
VEGFA	Deferoxamine
VEGFA	Glucose
VEGFA	Quercetin
VEGFA	Simvastatin
VEGFA	Thalidomide
VEGFA	Carbon Tetrachloride
VEGFA	Dexamethasone
VEGFA	Lipopolysaccharides
VEGFA	methylmercuric chloride
VEGFA	Particulate Matter
VEGFA	Tobacco Smoke Pollution
VEGFA	Acetaminophen
VEGFA	Cobalt
VEGFA	Doxorubicin
VEGFA	Testosterone
VEGFA	Acetylcysteine
VEGFA	Fluorouracil
VEGFA	pirinixic acid
VEGFA	Tunicamycin
VEGFA	Valproic Acid
HIF1A	deguelin
HIF1A	Particulate Matter
HIF1A	arsenite
HIF1A	Hydrogen Peroxide
HIF1A	Lipopolysaccharides
HIF1A	Rotenone
HIF1A	2-(4-morpholinyl)-8-phenyl-4H-1-benzopyran-4-one
HIF1A	Acetaminophen
HIF1A	Gentamicins
HIF1A	pirinixic acid
HIF1A	Tobacco Smoke Pollution
ACSL3	pirinixic acid
ACSL3	Tetrachlorodibenzodioxin
ACSL3	Benzo(a)pyrene
ACSL3	Valproic Acid
ACSL3	bisphenol A
ACSL3	perfluorooctanoic acid
FTH1	sodium arsenite
FTH1	Arsenic Trioxide
FTH1	Doxorubicin
FTH1	Tobacco Smoke Pollution
FTH1	Valproic Acid
