# Supplementary material for: Identification of ferroptosis and drug resistance related hub genes to predict the prognosis in Hepatocellular Carcinoma
Source: Sci Rep. 2023 May 29;13:8681. doi: 10.1038/s41598-023-35796-z (PMC10227089; doi:10.1038/s41598-023-35796-z)
Supplement: Supplementary file 1 — Supplementary Information. [file 41598_2023_35796_MOESM1_ESM.zip › supplementary information/Supplementary Tables/Supplementary Table S1.XLSX]

## Sheet: Table S1
Table S1. The primer sequence of the six differentially expressed prognosis-related ferroptosis and drug resistant genes
TOP2A	Forward: GATCCTGCCAAAACCAAGAA
	Reverse: GTACAGATTTTGCCCGAGGA
BIRC5	Forward: CCCTTTCTCAAGGACCACCGCATCT
	Reverse: CTCGTTCTCAGTGGGGCAGTGGATG
VEGFA	Forward: GGAGGAGGGCAGAATCATCA
	Reverse: CTTGGTGAGGTTTGATCCGC
HIF1a	Forward: TCCAAGAAGCCCTAACGTGT
	Reverse: TGATCGTCTGGCTGCTGTAA
FTH1	Forward: ACTGTGATGACTGGGAGAGC
	Reverse: AGATATTCCGCCAAGCCAGA
ACSL3	Forward: CATCGCCATCTTCTGTGAGA
	Reverse: GGTGGCTTTCCATCAACAGT
β-actin	Forward: CCCTGGAGAAGAGCTACGAG
	Reverse: CGTACAGGTCTTTGCGGATG
